# Supplementary material for: Multi-Pitch Liquid Crystal Filters with Single Layer Polymer Template
Source: Polymers (Basel). 2021 Jul 30;13(15):2521. doi: 10.3390/polym13152521 (PMC8348528; doi:10.3390/polym13152521)
Supplement: Supplementary file 1 [file polymers-13-02521-s001.zip]

Archive with 1 entries (1 files):
- polymers-1283369-supplementary.pdf
